# Supplementary material for: Diffusion tensor imaging reveals diffuse white matter injuries in locked-in syndrome patients
Source: PLoS One. 2019 Apr 10;14(4):e0213528. doi: 10.1371/journal.pone.0213528 (PMC6457498; doi:10.1371/journal.pone.0213528)
Supplement: S1 File — Abbreviations: R, right; L, left; X, indicates that Z-scores cannot been calculated due to noise. (XLSX) [file pone.0213528.s001.xlsx]

## Sheet: Feuil1
FA Z-scores of the 48 white matter fiber tracts studied with DT-MRI for LIS patients 1, 2, 3, 4, 5, 6 and 7.
White matter fiber tracts/ Patients	1	2	3	4	5	6	7
Middle cerebellar peduncle	-5.7896	-6.1019	-5.0315	X	X	-3.4018	-2.1258
Pontine crossing tract	-6.1198	-7.1108	-5.8704	-5.2154	-6.0556	-6.6466	-1.4869
Genu of corpus callosum	-2.9082	-3.1820	-5.0009	-1.0788	-3.5139	-4.9810	-0.8710
Body of corpus callosum	-2.3050	-3.3500	-5.0296	-1.5908	-3.1575	-5.2457	-0.2896
Splenium of corpus callosum	-3.5746	-4.3098	-8.1362	X	-3.9561	-5.9731	-0.9245
Fornix column and body	-2.1982	-3.0380	-4.1653	-1.4750	-2.7381	-4.1631	-0.2257
Corticospinal tract R	-7.7747	-8.8903	-4.6651	X	X	-7.7230	-3.4199
Corticospinal tract L	-5.5224	-8.0285	-7.6071	-4.7999	-4.7493	-8.7662	-3.5881
Medial lemniscus R	-9.2253	-12.5357	-9.2586	-8.0532	-8.8459	-9.8877	-2.7231
Medial lemniscus L	-12.9116	-14.6474	-7.6376	-12.9249	-12.8362	-8.8790	-4.4582
Inferior cerebellar peduncle R	-5.0629	-4.6591	-6.7501	-4.1321	-4.6952	-5.0904	-2.2299
Inferior cerebellar peduncle L	-5.1086	-6.7288	-6.0703	-4.0515	-4.5265	-3.7371	-2.6610
Superior cerebellar peduncle R	-7.1241	-9.0202	-8.7956	-6.8623	-7.4910	-10.7480	-0.6641
Superior cerebellar peduncle L	-7.0180	-9.6152	-9.4076	-6.4468	-6.9202	-9.9689	-3.1525
Cerebral peduncle R	-4.1463	-4.6641	-7.4823	-3.3986	-4.8106	-3.3242	-3.9899
Cerebral peduncle L	-3.4350	-4.3570	-10.1551	-2.2118	-3.2527	-3.5772	-1.4360
Anterior limb of internal capsule R	-3.3422	-3.2357	-4.1159	-2.2407	-3.7858	-4.3299	-0.9800
Anterior limb of internal capsule L	-3.2946	-2.9183	-4.4221	-1.6313	-3.5239	-3.6725	-0.7229
Posterior limb of internal capsule R	-3.6895	-2.5911	-5.5456	-1.7416	-4.7900	-6.5597	-3.6018
Posterior limb of internal capsule L	-4.5078	-4.3624	-6.6637	-2.0124	-5.2119	-6.4132	-3.9909
Retrolenticular part of internal capsule R	-4.9452	-3.9968	-5.8082	-3.3239	-4.0442	-6.5514	-1.5100
Retrolenticular part of internal capsule L	-4.4343	-3.5646	-6.0995	-2.2895	-4.0638	-7 .0747	-1.5675
Anterior corona radiata R	-3.8002	-3.9005	-4.6405	-3.2225	-3.9261	-4.5589	-1.4295
Anterior corona radiata L	-4.5440	-4.2184	-5.2740	-3.7043	-4.5844	-4.7811	-1.0481
Superior corona radiata R	-5.1800	-4.8526	-6.6044	-4.3462	-4.7875	-6.8129	-2.2436
Superior corona radiata L	-4.9038	-4.8374	-7.4178	-3.4978	-5.0984	-7.6792	-2.0181
Posterior corona radiata R	-5.5517	-4.9157	-6.5518	-4.1522	-4.8204	-6 ,4174	-1.1999
Posterior corona radiata L	-5.4558	-5.0255	-7.3954	-4.1959	-5.3069	-5.9540	-1.2628
Posterior thalamic radiation R	-4.7237	-4.2310	-7.8728	-3.5590	-4.5182	-5.4262	-0.4649
Posterior thalamic radiation L	-5.0551	-5.3754	-7.4395	-3.8310	-4.9005	-6.2763	-0.9031
Sagittal stratum R	-4.3510	-3.9131	-5.5790	-2.9908	-4.3044	-3.8284	-1.2452
Sagittal stratum L	-4.3378	-4.5778	-6.6611	-3.1910	-4.6517	-4.4256	-0.6692
External capsule R	-3.1155	-2.9042	-4.3635	-2.3261	-3.2730	-7.0704	-1.5140
External capsule L	-2.8098	-2.5819	-4.0887	-1.3024	-3.6915	-6.8178	-0.3398
Cingulum cingulate gyrus R	-3.5180	-3.4639	-4.9642	-3.0539	-3.7749	-5.9627	-0.5569
Cingulum cingulate gyrus L	-3.2152	-3.5624	-5.3206	-2.9759	-3.7335	-6.0431	-0.3073
Cingulum hippocampus R	-2.6159	-2.0288	-3.3882	-2.1087	-2.2817	-2.6142	0.0028
Cingulum hippocampus L	-2.1895	-1.8673	-3.6551	-1.1682	-1.7633	-2.3326	-0.0540
Fornix Stria terminalis R	-4.5403	-4.5501	-5.8681	-3.2146	-4.0334	-8.0366	-0.8019
Fornix Stria terminalis L	-4.0043	-4.6447	-6.6769	X	-3.9067	-8.0298	-0.3856
Superior longitudinal fasciculus R	-3.7808	-3.8028	-5.3692	-2.6859	-3.5159	-4.6390	-0.5565
Superior longitudinal fasciculus L	-3.9285	-4.1639	-5.4896	-2.4548	-3.6685	-5.7910	-0.4954
Superior fronto occipital_fasciculus R	-9.0451	-8.8292	-10.7480	-9.1665	-8.9689	-10.7480	-1.5010
Superior fronto occipital fasciculus L	-6.1932	-6.6737	-7.7848	-6.1853	-6.8076	-9.9689	-0.4600
Uncinate fasciculus R	-2.4452	-2.7427	-3.0050	-1.2424	-2.8835	-5.6202	-1.5751
Uncinate fasciculus L	-1.9900	-2.9801	-4.8830	-0.8603	-3.2889	-5.8443	-0.4401
Tapetum R	-3.3834	-0.8050	-9.0520	1.8340	-0.6547	-6.4361	-0.4259
Tapetum L	-2.2050	-1.4713	-6.0120	1.1968	-1.8974	-4.6967	-0.6664
Abbreviations : R, right ; L, left ; X, indicates that Z-scores cannot been calculated due to noise.
