# Supplementary material for: Diffusion tensor imaging reveals diffuse white matter injuries in locked-in syndrome patients
Source: PLoS One. 2019 Apr 10;14(4):e0213528. doi: 10.1371/journal.pone.0213528 (PMC6457498; doi:10.1371/journal.pone.0213528)
Supplement: S2 File — Abbreviations: R, right; L, left; X, indicates that Z-scores cannot been calculated due to noise. (XLSX) [file pone.0213528.s002.xlsx]

## Sheet: Feuil1
MD Z-scores of the 48 white matter fiber tracts studied with DT-MRI for LIS patients 1, 2, 3, 4, 5, 6 and 7.
White matter fiber tracts/ Patients	1	2	3	4	5	6	7
Middle cerebellar peduncle	-5.8307	-6.7123	-7.0216	X	X	-4.0506	2.1026
Pontine crossing tract	-7.1140	-8.4728	-6.2792	-8.3853	-7.9631	-8.9053	1.4870
Genu of corpus callosum	0.3871	-0.3058	-1.9558	-1.7018	0.5176	-2.5437	0.8506
Body of corpus callosum	-0.6221	-0.7149	-2.9689	-2.1915	-0.5562	-5.2061	0.9899
Splenium of corpus callosum	-0.7417	-1.3812	-4.3160	X	-0.9200	-2.0907	0.3939
Fornix column and body	-0.2711	-0.8328	-2.5535	-1.8048	-1.0404	-1.5109	0.0391
Corticospinal tract R	-7.4925	-8.2401	-3.7914	X	X	-8.4044	0.9460
Corticospinal tract L	-4.2115	-7.3907	-7.4147	-6.2365	-4.7262	-8.5642	1.6272
Medial lemniscus R	-7.7282	-9.2971	-6.8004	-8.6571	-8.1440	-7.8712	1.9895
Medial lemniscus L	-11.9524	-13.0346	-4.6994	-12.6346	-12.0770	-5.7711	0.3159
Inferior cerebellar peduncle R	-6.5884	-7.0319	-12.2329	-7.2386	-6.8476	-6.6215	3.2543
Inferior cerebellar peduncle L	-5.2099	-8.9879	-6.7976	-6.1234	-5.9886	-3.9592	2.3597
Superior cerebellar peduncle R	-5.4112	-6.0301	-6.1889	-5.5233	-5.3521	-4.1469	0.1768
Superior cerebellar peduncle L	-4.6057	-5.9874	-6.5059	-5.1149	-5.0073	-6.6437	-0.4068
Cerebral peduncle R	-1.5532	-2.2095	-5.4266	-1.9248	-2.5089	-2.0068	0.9915
Cerebral peduncle L	-0.8607	-1.8155	-7.5533	-1.3460	-1.2060	-2.2949	-0.1831
Anterior limb of internal capsule R	-1.8349	-2.4600	-3.1810	-2.4646	-2.5548	-5.5304	0.8425
Anterior limb of internal capsule L	-1.8204	-3.1246	-3.0574	-3.1068	-2.4534	-4.9074	1.4852
Posterior limb of internal capsule R	-0.5626	-2.1879	-2.7564	-2.8184	-1.4995	-6.5569	0.8039
Posterior limb of internal capsule L	-1.4838	-2.5301	-3.3852	-3.3248	-1.5692	-5.1651	1.0137
Retrolenticular part of internal capsule R	-2.5732	-3.9422	-5.4329	-4.8864	-3.8990	-7.7027	0.4106
Retrolenticular part of internal capsule L	-2.1089	-3.1248	-5.4290	-4.0969	-3.6322	-8.7158	0.4276
Anterior corona radiata R	-3.6133	-4.7652	-5.4121	-5.4468	-5.2185	-8.8317	1.7667
Anterior corona radiata L	-4.9420	-6.4716	-5.9044	-6.4409	-5.7497	-8.1271	1.8903
Superior corona radiata R	-4.9771	-6.5069	-8.4492	-6.6073	-6.1870	-10.7517	1.4466
Superior corona radiata L	-4.6774	-5.9994	-8.8120	-6.1821	-5.4697	-10.5439	1.1989
Posterior corona radiata R	-5.1971	-6.6348	-7.9445	-7.0911	-6.7247	-7.8086	0.8190
Posterior corona radiata L	-5.8012	-7.1546	-10.6087	-7.7892	-7.1208	- 8.0524	0.7929
Posterior thalamic radiation R	-4.5705	-5.5064	-10.0842	-5.9914	-5.1832	-6.0225	1.3130
Posterior thalamic radiation L	-3.8015	-4.4191	-8.0363	-5.2745	-4.7916	-7.1591	1.0008
Sagittal stratum R	-3.8581	-5.0320	-6.0036	-5.5270	-4.7011	-4.4550	0.8259
Sagittal stratum L	-3.9387	-4.4995	-7.1352	-5.6401	-4.7265	-6.1629	0.7749
External capsule R	-2.4513	-4.2497	-4.9025	-3.6787	-3.7758	-10.6353	1.9759
External capsule L	-2.1310	-3.8514	-4.5010	-4.1227	-2.3512	-10.9676	1.1752
Cingulum cingulate gyrus R	-3.9173	-4.6356	-6.4772	-4.8435	-4.4096	-9.6954	1.6126
Cingulum cingulate gyrus L	-3.7897	-4.8951	-6.4372	-4.7020	-4.4302	-9.9685	1.7107
Cingulum hippocampus R	-4.5149	-5.2893	-6.7395	-5.1766	-4.9939	-4.6596	-1.1093
Cingulum hippocampus L	-2.5007	-2.9778	-6.5644	-3.5676	-3.1400	-4.2916	-0.4384
Fornix Stria terminalis R	-3.4045	-3.7816	-5.1503	-4.3500	-3.8764	-9.1615	0.4401
Fornix Stria terminalis L	-3.4020	-3.5362	-6.0824	X	-3.7436	-7.8311	0.1215
Superior longitudinal fasciculus R	-3.9152	-4.4361	-7.4873	-4.9832	-4.9208	-7.9398	1.2340
Superior longitudinal fasciculus L	-4.0777	-4.8726	-6.2606	-5.6053	-5.2346	-9.2725	1.2052
Superior fronto occipital_fasciculus R	-11.6977	-12.0361	-14.2809	-11.9476	-12.0325	-14.2809	1.8682
Superior fronto occipital fasciculus L	-6.7445	-7.7055	-9.0416	-7.6112	-6.1092	-12.5544	1.0617
Uncinate fasciculus R	-2.2104	-3.4941	-4.5543	-4.1875	-3.4349	-8.1407	1.6666
Uncinate fasciculus L	-2.4882	-3.9145	-8.8580	-4.6507	-3.6722	-9.4649	0.6281
Tapetum R	4.2966	1.2120	-7.7308	-0.1139	0.4664	-3.3919	0.0577
Tapetum L	4.0943	1.2671	-4.7074	-0.1799	0.5220	-3.4286	0.4875
Abbreviations : R, right ; L, left ; X, indicates that Z-scores cannot been calculated due to noise.
