# Supplementary material for: Diffusion tensor imaging reveals diffuse white matter injuries in locked-in syndrome patients
Source: PLoS One. 2019 Apr 10;14(4):e0213528. doi: 10.1371/journal.pone.0213528 (PMC6457498; doi:10.1371/journal.pone.0213528)
Supplement: S3 File — Abbreviations: R, right; L, left; X, indicates that Z-scores cannot been calculated due to noise. (XLSX) [file pone.0213528.s003.xlsx]

## Sheet: Feuil1
AD Z-scores of the 48 white matter fiber tracts studied with DT-MRI for LIS patients 1, 2, 3, 4, 5, 6 and 7.
White matter fiber tracts/ Patients	1	2	3	4	5	6	7
Middle cerebellar peduncle	-6.3099	-6.7102	-6.4115	X	X	-4.0163	0.6376
Pontine crossing tract	-8.2201	-9.1752	-6.8174	-8.3968	-8.4749	-9.0168	0.3588
Genu of corpus callosum	-1.5280	-1.6917	-3.5800	-1.4219	-1.0577	-4.3934	0.1537
Body of corpus callosum	-1.5495	-1.8791	-4.2321	-2.1511	-1.5821	-6.3880	0.8667
Splenium of corpus callosum	-1.5634	-2.2697	-5.1966	X	-1.6058	-3.3389	-0.2854
Fornix column and body	-2.1957	-2.4025	-4.7131	-2.5109	-2.4198	-3.5530	-0.0739
Corticospinal tract R	-6.7218	-7.5431	-3.7431	X	X	-7.1084	-1.0443
Corticospinal tract L	-5.0276	-7.8988	-6.9198	-5.8379	-4.3169	-8.3372	-0.7803
Medial lemniscus R	-9.4949	-12.2249	-8.9418	-9.2302	-9.3287	-10.0378	0.5014
Medial lemniscus L	-13.5115	-15.1238	-6.3766	-13.9967	-13.2920	-8.9807	-2.5788
Inferior cerebellar peduncle R	-6.0666	-5.8923	-10.5397	-5.7884	-5.8806	-6.7659	0.1982
Inferior cerebellar peduncle L	-6.0999	-8.8277	-6.8397	-5.3210	-5.5364	-4.2853	0.1168
Superior cerebellar peduncle R	-7.0568	-8.9041	-8.8858	-6.6178	-6.9450	-6.7603	-0.3472
Superior cerebellar peduncle L	-6.4234	-9.1437	-8.9132	-6.4480	-6.6166	-9.4621	-2.2694
Cerebral peduncle R	-2.8214	-3.3596	-5.9240	-2.4453	-3.8148	-2.5099	-1.8808
Cerebral peduncle L	-1.9549	-3.4711	-8.3512	-1.8421	-2.3503	-2.7799	-1.3408
Anterior limb of internal capsule R	-3.2416	-2.7529	-3.5616	-2.0693	-3.4482	-5.6379	0.0425
Anterior limb of internal capsule L	-2.8147	-3.2910	-3.8148	-2.3748	-3.1088	-4.9110	0.7281
Posterior limb of internal capsule R	-2.3697	-2.1573	-3.4656	-2.2004	-2.9649	-6.1456	-2.3438
Posterior limb of internal capsule L	-2.3208	-3.1041	-4.1527	-2.5152	-2.8044	-5.0180	-2.4979
Retrolenticular part of internal capsule R	-3.5302	-3.4632	-5.0102	-3.7975	-3.4959	-6.6092	-1.1090
Retrolenticular part of internal capsule L	-2.8393	-2.8396	-5.5127	-2.7636	-3.6376	-7.6847	-0.9079
Anterior corona radiata R	-4.2718	-4.7042	-5.3526	-4.6943	-5.0689	-7.8856	0.4703
Anterior corona radiata L	-5.9368	-6.5928	-6.6346	-6.1823	-6.1758	-8.2151	0.9209
Superior corona radiata R	-5.1513	-5.7583	-7.5336	-5.4538	-5.3478	-9.0758	-0.7891
Superior corona radiata L	-4.6122	-5.4828	-7.8941	-4.6824	-5.1863	-9.2313	-0.7855
Posterior corona radiata R	-5.4136	-5.8460	-7.2213	-5.7603	-5.8368	-7.4006	-0.4247
Posterior corona radiata L	-5.9746	-6.5223	-9.5741	-6.5081	-6.6785	-7.3467	-0.4789
Posterior thalamic radiation R	-4.7029	-5.2051	-9.0963	-5.0927	-5.0884	-6.3447	0.9796
Posterior thalamic radiation L	-4.6792	-5.2412	-8.4314	-4.9027	-5.1942	-7.6127	0.5545
Sagittal stratum R	-4.6188	-4.6400	-5.9332	-4.4180	-4.7324	-4.1065	-0.5068
Sagittal stratum L	-4.1403	-4.5805	-6.8397	-4.6184	-4.8278	-5.4333	0.1773
External capsule R	-3.3958	-4.1211	-5.0009	-3.1380	-3.9513	-10.3743	0.5045
External capsule L	-2.7241	-3.8130	-4.9096	-3.1751	-3.2877	-10.8314	0.5524
Cingulum cingulate gyrus R	-4.0235	-4.4185	-6.4156	-4.2106	-4.4586	-8.8075	0.8688
Cingulum cingulate gyrus L	-3.3753	-4.4752	-6.2564	-3.7929	-4.2336	-8.6000	1.1200
Cingulum hippocampus R	-3.7389	-3.9263	-5.4203	-3.8118	-3.8250	-4.0533	-1.3750
Cingulum hippocampus L	-2.9269	-2.9028	-6.0802	-2.8616	-2.8961	-3.9027	-0.5759
Fornix Stria terminalis R	-3.6101	-3.7995	-4.9629	-3.4227	-3.5334	-8.4146	-0.2963
Fornix Stria terminalis L	-3.6013	-3.7401	-5.7609	X	-3.3682	-7.6017	-0.1239
Superior longitudinal fasciculus R	-3.8610	-4.1144	-6.3880	-3.7242	-4.2653	-6.6292	0.4021
Superior longitudinal fasciculus L	-3.9971	-4.7886	-5.9108	-4.0283	-4.6075	-8.2051	0.4589
Superior fronto occipital_fasciculus R	-12.5694	-12.5076	-14.9662	-12.6568	-12.6036	-14.9662	0.7216
Superior fronto occipital fasciculus L	-6.7397	-8.2612	-9.3891	-7.8893	-6.9460	-12.9125	0.3384
Uncinate fasciculus R	-3.2371	-4.0760	-4.3785	-3.4877	-4.2398	-9.2492	0.1403
Uncinate fasciculus L	-2.9640	-4.3253	-8.1764	-3.2531	-4.2288	-9.6659	-0.1154
Tapetum R	1.6209	0.9499	-8.5438	1.0377	0.2682	-4.7050	-0.1406
Tapetum L	2.5330	0.9551	-5.5385	1.0444	-0.0798	-4.1642	0.1065
Abbreviations : R, right ; L, left ; X, indicates that Z-scores cannot been calculated due to noise.
