# Supplementary material for: Diffusion tensor imaging reveals diffuse white matter injuries in locked-in syndrome patients
Source: PLoS One. 2019 Apr 10;14(4):e0213528. doi: 10.1371/journal.pone.0213528 (PMC6457498; doi:10.1371/journal.pone.0213528)
Supplement: S4 File — Abbreviations: R, right; L, left; X, indicates that Z-scores cannot been calculated due to noise. (XLSX) [file pone.0213528.s004.xlsx]

## Sheet: Feuil1
RD Z-scores of the 48 white matter fiber tracts studied with DT-MRI for LIS patients 1, 2, 3, 4, 5, 6 and 7.
White matter fiber tracts/ Patients	1	2	3	4	5	6	7
Middle cerebellar peduncle	-4.2425	-4.5568	-4.9769	X	X	-2.7544	2.6393
Pontine crossing tract	-4.5575	-5.0446	-3.9823	-5.6800	-5.0060	-5.5758	1.6776
Genu of corpus callosum	0.5198	0.7745	-0.0456	-1.3304	1.5009	-0.2206	1.0230
Body of corpus callosum	-0.4985	0.3466	-1.1884	-1.5936	0.3576	-2.8863	0.7063
Splenium of corpus callosum	-0.1773	0.1338	-1.1583	X	0.1987	0.0200	0.7874
Fornix column and body	-0.5183	-0.1480	-1.5178	-1.4265	-0.4254	-0.5755	0.1523
Corticospinal tract R	-4.9504	-4.7491	-2.0666	X	X	-5.4109	2.4664
Corticospinal tract L	-2.3364	-3.4446	-4.4462	-3.5609	-2.7029	-5.0024	3.1285
Medial lemniscus R	-3.8709	-3.4225	-2.8064	-5.0105	-4.2366	-3.0974	2.7998
Medial lemniscus L	-6.2159	-6.0872	-1.6060	-6.4555	-6.2578	-0.8470	2.3439
Inferior cerebellar peduncle R	-3.6955	-4.3664	-7.7402	-4.7755	-4.2136	-3.7108	3.5364
Inferior cerebellar peduncle L	-2.8463	-4.4385	-3.3180	-3.6336	-3.2287	-1.7199	3.4839
Superior cerebellar peduncle R	-3.0771	-2.4634	-2.8051	-3.1505	-2.6705	-1.3358	0.5684
Superior cerebellar peduncle L	-2.2664	-2.2100	-3.1274	-2.7256	-2.4744	-2.8499	1.1709
Cerebral peduncle R	-0.1989	-0.2831	-2.7729	-0.7507	-0.2844	-1.0224	2.8158
Cerebral peduncle L	0.6998	0.3194	-3.8886	-0.4673	0.2328	-1.1616	0.9489
Anterior limb of internal capsule R	-1.4445	-1.4453	-1.8782	-1.9802	-1.0672	-3.6174	1.1602
Anterior limb of internal capsule L	-1.2848	-2.0192	-1.5303	-2.6726	-1.1917	-3.3819	1.3877
Posterior limb of internal capsule R	-0.1627	-1.3668	-0.8057	-2.1553	0.5761	-4.0476	2.8351
Posterior limb of internal capsule L	-0.1515	-0.9493	-1.3448	-2.7078	0.3420	-3.2335	3.3417
Retrolenticular part of internal capsule R	-1.4176	-2.6068	-3.2523	-3.7205	-2.5387	-5.2280	1.3147
Retrolenticular part of internal capsule L	-0.8037	-1.8917	-2.9871	-3.3676	-1.9100	-5.5576	1.2661
Anterior corona radiata R	-2.5271	-2.6768	-2.7182	-3.5527	-2.9524	-5.4455	1.9277
Anterior corona radiata L	-3.3600	-4.1338	-3.2022	-4.3687	-3.4676	-5.2371	1.7838
Superior corona radiata R	-3.9366	-4.7714	-5.7328	-5.1628	-4.6349	-7.7300	2.4170
Superior corona radiata L	-3.2065	-3.9680	-5.6774	-4.9054	-3.4335	-7.3002	2.1995
Posterior corona radiata R	-3.2648	-4.5156	-5.1725	-5.2798	-4.6505	-4.8591	1.3574
Posterior corona radiata L	-3.7994	-4.9693	-7.3898	-5.8922	-4.7499	-5.5202	1.4113
Posterior thalamic radiation R	-1.9476	-2.7669	-5.1559	-3.5366	-2.4162	-2.4691	0.9205
Posterior thalamic radiation L	-1.9030	-1.8211	-4.2216	-3.2887	-2.3572	-3.7201	1.0688
Sagittal stratum R	-2.3416	-2.9165	-2.8667	-3.8153	-2.4374	-2.1423	1.3875
Sagittal stratum L	-2.3043	-2.3571	-3.7972	-3.8969	-2.4539	-3.8201	0.8835
External capsule R	-2.1660	-2.8319	-3.0836	-2.8562	-2.3460	-6.8906	2.0867
External capsule L	-1.5091	-2.5365	-2.5876	-3.3471	-0.8548	-7.2717	1.0620
Cingulum cingulate gyrus R	-2.6912	-2.8902	-3.6122	-3.3055	-2.5713	-5.8706	1.2844
Cingulum cingulate gyrus L	-2.2813	-2.4563	-3.0747	-2.7828	-2.1066	-5.4554	1.1193
Cingulum hippocampus R	-2.7430	-3.6040	-4.1676	-3.5057	-3.2259	-2.5982	-0.5218
Cingulum hippocampus L	-1.6206	-1.8359	-4.1404	-2.6447	-1.9782	-2.6500	-0.2378
Fornix Stria terminalis R	-2.4775	-2.6960	-3.7575	-3.9874	-3.1079	-6.9321	0.8801
Fornix Stria terminalis L	-2.8192	-2.2882	-4.5191	X	-2.9497	-5.3612	0.2285
Superior longitudinal fasciculus R	-2.2967	-2.4238	-4.5072	-3.4903	-2.9508	-5.0616	1.1237
Superior longitudinal fasciculus L	-2.5302	-2.7830	-3.8278	-4.3167	-3.3478	-5.8536	0.9936
Superior fronto occipital_fasciculus R	-8.0243	-8.2502	-9.7102	-7.9993	-8.1646	-9.7102	2.1055
Superior fronto occipital fasciculus L	-4.5504	-5.2361	-6.4273	-5.4057	-3.8176	-9.0290	1.1671
Uncinate fasciculus R	-1.6593	-1.8899	-2.9079	-3.2463	-1.7482	-4.4650	1.9975
Uncinate fasciculus L	-2.4394	-1.9148	-5.3288	-3.7778	-1.7298	-4.8008	0.6435
Tapetum R	4.3117	1.1570	-5.3710	-1.0650	0.5258	-1.6238	0.2659
Tapetum L	3.2728	1.2698	-3.2151	-1.0660	0.8613	-2.1785	0.6658
Abbreviations : R, right ; L, left ; X, indicates that Z-scores cannot been calculated due to noise.
